# Supplementary material for: Association of Preterm Birth with Inflammatory Bowel Disease and Salivary Gland Disease: Machine Learning Analysis Using National Health Insurance Data
Source: Int J Environ Res Public Health. 2022 Mar 5;19(5):3056. doi: 10.3390/ijerph19053056 (PMC8910052; doi:10.3390/ijerph19053056)
Supplement: Supplementary file 1 [file ijerph-19-03056-s001.zip]

Archive with 1 entries (1 files):
- ijerph-1572296-supplementary.pdf
